# Supplementary material for: Virtual Bioequivalence Assessment and Dissolution Safe Space Exploration for Fixed-Dose Metformin–Glyburide Tablet Using Physiologically Based Biopharmaceutics Modeling
Source: Pharmaceutics. 2025 Oct 20;17(10):1352. doi: 10.3390/pharmaceutics17101352 (PMC12566952; doi:10.3390/pharmaceutics17101352)
Supplement: Supplementary file 1 [file pharmaceutics-17-01352-s001.zip]

Archive with 1 entries (1 files):
- pharmaceutics-3893212-supplementary.pdf
